# Supplementary material for: Tubulin tyrosination/detyrosination regulate the affinity and sorting of intraflagellar transport trains on axonemal microtubule doublets
Source: Nat Commun. 2025 Jan 26;16:1055. doi: 10.1038/s41467-025-56098-0 (PMC11770126; doi:10.1038/s41467-025-56098-0)
Supplement: Supplementary file 16 — Source Data [file 41467_2025_56098_MOESM16_ESM.xlsx]

## Sheet: Figure 1B 
Anterograde	Anterograde	Retrograde	Retrograde
WT	VashL	WT	VashL
0	0.07692	0	0
0.11111	0.09091	0.22222	0
0.16667	0.22222	0	0
0.23077	0.18182	0	0
0.15385	0.15385	0	0
0.16667	0.15385	0.1	0
0.2	0.125	0	0
0.18182	0.28571	0	0
0	0	0.09091	0
0	0.16667	0	0
0	0.05	0	0
0.25	0	0	0
0	0.11765	0	0
0.22222	0.07692	0	0
0.2	0.11765	0	0
0.25	0.13333	0	0
0	0.08333	0	0
0.2	0.16667	0	0
0	0.11111	0	0
0	0	0	0
0	0.5	0	0
0.15385	0	0	0
0	0	0	0
0	0.21429	0	0
0.125	0.1	0	0
0.09091	0	0	0
0.2	0.2	0	0
0.14286	0.16667	0	0
0	0	0	0
0	0.07692	0.08333	0
0	0.1	0	0
0.11111	0.25	0	0
0	0.18182	0	0
0.28571	0.5	0	0
0.09091	0	0	0
0.22222	0.25	0	0
0	0.11111	0	0
0	0	0.28571	0
0	0.13333	0	0
0	0.22222	0.11111	0
0.11111	0.21429	0	0.22222
0.09091	0.25	0	0
0.1	0	0.05882	0
0	0.1	0.125	0
0	0.25	0	0.33333
0.08333	0.18182	0	0.14286
0.1	0.25	0	0
0	--	0
0.06667	--	0.09091
0	--	0
0.08333	--	0.1
0	--
0	--
0	--
0.125	--
0	--
0	--
0.125	--
	--
	--
	--
	--
	--
	--
	--
	--
	--
	--
	--
	--

## Sheet: Figure 1C
Anterograde	Anterograde	Retrograde	Retrograde
WT	VashL	WT	VashL
0.63202	0.71247	0.70225	0.85242
0.42135	0.54012	0.70225	0.5144
0.51498	0.76336	0.72566	0.85242
0.44944	0.76698	0.9176	0.9496
0.61798	0.85829	0.76779	1.05917
0.67416	0.56584	0.76779	0.643
0.56034	0.56584	0.68966	0.66872
0.47414	0.43966	0.73276	0.59127
0.36184	0.46998	0.625	0.68223
0.57902	0.7177	0.71526	0.47847
0.47684	0.47847	0.81744	0.7177
0.91962	0.56902	1.08992	0.73421
0.91962	0.56902	1.08992	0.84435
0.50852	0.73421	0.7834	1.06461
0.59163	0.70737	1.0044	0.91214
0.82697	0.61247	1.36132	0.76095
0.5485	0.87336	0.80831	1.12809
0.67841	0.69141	1.03926	1.20087
0.64212	0.59451	0.64212	0.80793
0.5137	0.82317	0.59932	1.15854

## Sheet: Figure 1D
Time post deflagellation		WT	WT	WT	WT	WT		Time post deflagellation	VashL	VashL	VashL	VashL	VashL
minutes			% initial	% initial	% initial	% initial		minutes		% initial	% initial	% initial	% initial
		Count		SD	SEM	95% CI			Count		SD	SEM	95% CI
Pre-deflagellation		42	100	15.2632	2.35517	4.75635		Pre-deflagellation	46	100	11.236	1.65665	3.33667
0		25	0	2.81103	0.56221	1.16033		0	18	0	0	0	1
5		23	3.18095	4.5824	0.9555	1.98158		5	12	0	0	0	1
10		26	16.904	19.5563	3.83532	7.89898		10	16	0	0	0	1
15		21	48.5381	20.0496	4.37519	9.12648		15	18	0	0	0	1
20		38	62.0368	18.1923	2.95117	8.28367		20	20	5.10478	5.96388	1.33356	2.79118
25		37	65.7911	24.8448	4.08446	5.97965		25	24	12.7728	13.4725	2.75006	5.68894
30		38	79.8461	19.6226	3.1832	6.44978		30	42	22.968	16.9703	2.61857	5.28831
40		86	83.5182	20.9788	2.2622	4.49786		40	45	50.3009	14.0677	2.09709	4.2264
50		57	85.6828	18.4263	2.44063	4.88916		50	51	55.507	15.3419	2.14829	4.31497
60		83	94.4265	18.2076	1.99855	3.97575		60	53	73.0064	13.7022	1.88215	3.77681
70		86	91.5613	18.0648	1.94798	3.8731		70	45	71.9541	13.726	2.04615	4.12375
80		46	99.7566	16.8209	2.4801	4.99517		80	51	80.109	10.1281	1.41822	2.84859
90		40	98.0121	17.2001	2.71958	5.50086		90	50	79.6621	11.3907	1.61089	3.23721
100		32	99.003	13.9146	2.45978	5.01676		100	36	82.6494	12.0694	2.01156	4.08369
110		10	100.136	12.715	4.02083	9.09575		110	30	82.0833	12.9203	2.35891	4.82451

## Sheet: Figure 3B
IFT46-mNG	IFT140-GFP	d1bLIC-GFP		IFT46-mNG	IFT140-GFP	d1bLIC-GFP
ex-vivo	ex-vivo	ex-vivo		ex-vivo	ex-vivo	ex-vivo
Anterograde	Anterograde	Anterograde		Retrograde	Retrograde	Retrograde
1.207	1.15298	2.0102		0.657009	3.38626	2.15458
2.167	0.787994	2.97178		1.41742	5.77945	2.44846
0.788	0.654625	0.394506		1.48174	2.99763	2.84323
0.954	2.26879	2.07943		1.49183	4.2109	3.83542
1.46	0.16442	2.00765		1.49309	2.85113	2.15282
1.662	1.00281	0.982447		1.50065	4.5004	3.09852
2.271	1.00281	2.90865		1.56497	1.9607	2.45109
1.612	0.733018	1.25122		1.61163	2.87218	1.57909
1.028	0.66786	2.12219		1.61793	3.88982	4.23546
1.874	0.673969	0.570634		2.12866	3.76787	2.7827
1.572	2.4042			2.13748	1.39574	3.12396
2.016	2.92698			2.34051	0.723748	2.2502
3.019	1.34997			2.34682	2.41688	3.23449
0.824	1.4696			2.44014	1.55189	1.19923
0.997	0.667351			2.4477	5.03465	1.99667
1.548	1.81218			2.45401	3.64155	2.71691
1.499	1.93282			2.65326	1.88964	4.0486
2.509	0.16442			2.69613	2.07913	2.48531
2.418	3.07511			2.98743	1.64488	3.28011
1.544	1.2049			3.02022	1.63786	2.79147
1.197	1.2049			3.0694	2.12387	0.922888
1.589	1.07764			3.34431	1.76068	1.51855
1.849	2.71471			3.51203	2.09317	3.33889
2.052				3.60157	2.57654	2.60812
1.63				3.60787	3.98807	3.65295
2.068				3.63057	3.80121	3.50908
1.03				3.71254	3.50908	2.50636
1.651				3.8336	3.42311	2.97745
2.043				3.83991	1.12817	3.40381
1.115				3.95214	3.23625	2.32564
1.13				3.97358	2.52917	2.03702
3.424				3.99375	0.926397	1.35801
0.741				3.99375	1.77998	3.50908
2.058				4.05933	1.55979	1.24748
1.735				4.1413	4.45916	2.59409
2.025				4.19678	1.07816	4.5118
1.701				4.2611	2.08615	1.75015
1.263				4.3128	4.38635	4.33459
1.37				4.50196	3.44855	2.34143
2.535				3.52717	3.77928	1.17905
2.718				1.51074	0.516712	3.90648
2.208				3.60913	3.89859	1.015
0.695				3.17407	5.3803	1.91333
1.752				3.40863	5.29959	3.30292
1.477				1.40103	3.65646	3.70296
1.035				2.68856	3.87227	4.32143
1.121				2.61921	3.53803	3.30204
0.953				1.73269	3.33363	4.40916
0.353				3.42376	3.98544	4.79604
2.221				1.7062	2.0765	3.81437
1.035				2.43257	3.23537	4.67848
0.923				4.08329	4.3188	4.11176
1.389				2.5448	1.93789	1.78963
0.869				3.16146	1.9142	3.01079
3.508				2.28251	2.22212	1.36679
0.405				4.90928	3.74857	2.22914
2.781				2.64064	2.9371	2.09229
0.94				2.73649	5.26362	1.94929
0.474				1.8487	2.33442	2.63269
1.075				3.49564	1.48346	3.68453
0.896				2.8008	2.63795	4.1837
0.766				3.39097	3.2959	2.61953
1.632				0.489289	4.7627	2.00105
0.802				1.78061	3.62488	2.93271
1.378				3.75542	2.51075	3.33363
0.838				2.64443	2.25546	3.23011
0.305				2.06182	3.07044	3.44065
0.699				2.84494	2.68006	4.0872
0.619				2.80206	1.42732	2.92394
0.733				3.71128	5.05308	1.72647
1.756				2.16018	4.14686	2.03351
1.11				2.2699	2.65988	2.86955
0.512				2.37708	3.4889	2.18089
1.478				2.51706		2.63181
1.03				2.19045		2.83183
1.853				3.35314		3.32924
1.064				3.7075		3.8556
2.317				2.55742		1.06764
1.887				4.44521		1.65979
1.896				2.49058		2.26248
2.182				2.23206		2.03351
2.266				1.54101		1.46065
2.191				2.45401		3.16958
3.072				1.90545		2.09931
				2.53598		1.00974
				3.54608		2.94324
				3.09462		3.04413
				2.80332		1.58435
				3.50447		5.01272
				1.74656		3.27748
				2.16018		0.719361
				3.45402		3.3424
				2.2762		4.36003
				2.35817		2.30634
				3.55239		1.18958
				2.17027		3.1494
				3.24343		1.93877
				3.89665		1.48434
				1.47795		3.80472
				1.6482		3.85385
				2.34178		4.13282
				0.723844		2.36161
				2.84241		3.7863
				0.954617		2.65813
				3.81595		4.48373
				1.83483		2.29406
				2.96726		0.995701
				2.01012		2.58795
				3.12867		1.34573
				3.01392		1.9721
				2.06434		2.18002
				4.53727		2.47039
				3.32666		5.54084
				2.31277		3.87841
				3.56247		6.10931
				3.45655		3.07132
				1.36572		2.16861
				3.49942		5.3031
				2.84241		3.13449
				1.6091		3.33099
				2.07065		2.08001
				1.82979		1.62558
				1.30645		3.03799
				2.8235		3.66085
				3.69993		4.91271
				0.940746		3.238
				2.12235		3.44153
				2.56498		2.35459
				3.41115		0.718484
				3.24595		4.60742
				3.27748		2.47127
				3.93827		2.27301
				3.50699		4.74164
				2.49436		3.94508
				3.02905		3.39591
				2.14631		4.15212
				1.15639		2.16072
				3.61922		1.14045
				1.67594		1.96508
				1.47417		3.97666
				2.85502		3.23186
				2.85124		2.60374
				1.95842		0.834284
				2.78693		0.46583
				2.74027		2.59233
				2.68478		1.69225
				4.27119		3.47925
				1.48048		2.46425
				2.71883		0.932538
				2.40357		3.43363
				3.75794		2.9064
				3.49186		2.77568
				3.06058		0.879902
				2.79197		2.35108
				2.12361		2.92482
				1.6709		2.14229
				3.79703		2.65813
				2.46788		3.04325
				2.46536		3.74243
				2.82602		2.6555
				3.0921		2.25195
				4.71129		3.69857
				2.95591		3.90824
				2.66082		3.36521
				2.06056		5.3803
				2.38465		3.79068
				1.76674		3.57488
				1.61289		2.03527
				1.85627		1.52031
				3.10471		1.83788
				2.30394
				1.74782
				2.65073
				1.69864
				2.13875
				1.24592
				2.18162
				1.85249
				2.51958
				2.67595
				0.63431
				2.40861
				1.15639
				3.04797
				2.38087
				2.26737
				2.55237
				2.27998
				2.55111
				1.03659
				3.04292
				2.78314
				3.16903
				1.75412
				2.74027
				2.43509
				3.37458
				4.00889
				2.95591
				3.05049
				1.5347
				2.12992
				1.42751
				1.56118
				1.59019
				1.22196
				2.16144
				2.11983
				1.84366
				3.16903
				2.97735
				3.59905
				2.49184
				2.5839
				3.55617
				2.45149
				2.9206
				1.54227
				2.46284
				2.21945
				2.61038
				2.20684
				2.74153
				3.63562
				2.07695
				2.76549
				3.89161
				1.64189
				2.22198
				1.4893
				2.73901
				2.05047
				2.85502
				1.53596
				1.34554
				2.53219
				1.80835
				3.73398
				1.27871
				3.84747
				1.11855
				2.97482
				1.49183
				2.40861
				1.83862
				3.37584
				1.00506
				2.37078
				3.07445
				2.7327
				2.67722
				1.00884
				2.33295
				1.80709
				2.69109
				3.04797
				2.98743
				2.9496
				2.20054
				2.57381
				1.9912
				2.26107
				3.879
				1.5347
				1.21818
				2.7037
				3.25856
				1.92941
				2.4414
				3.13624
				2.77936
				1.6545
				1.92563
				3.38341
				1.47291
				3.66714
				2.72892
				2.98491
				3.8853
				1.66963
				2.73649
				3.10345
				2.81593
				1.16774
				1.64694
				1.16143
				1.57031
				1.57733
				1.15098
				2.00983
				2.07211

## Sheet: Figure 3C
in-vivo	ex-vivo		in-vivo	ex-vivo
Anterograde	Anterograde		Retrograde	Retrograde
2.04787	1.207		3.69729	0.657009
2.11583	2.167		2.31351	1.41742
2.11428	0.788		2.95907	1.48174
1.96139	0.954		3.2	1.49183
2.02934	1.46		3.8	1.49309
1.95212	1.662		3.10733	1.50065
1.85019	2.271		2.86177	1.56497
1.73436	1.612		3.689	1.61163
2.18996	1.028		3.57837	1.61793
1.85174	1.874		3.66023	2.12866
1.34672	1.572		2.937	2.13748
2.00309	2.016		4.05559	2.34051
2.13436	3.019		3.05946	2.34682
2.03706	0.824		2.82934	2.44014
1.81776	0.997		3.37606	2.4477
1.83011	1.548		3.13513	2.45401
1.95058	1.499		3.17992	2.65326
1.93359	2.509		4.05559	2.69613
1.9861	2.418		3.14285	2.98743
2.00926	1.544		3.87181	3.02022
2.13127	1.197		3.17992	3.0694
2.36448	1.589		2.97606	3.34431
2.00618	1.849		1.867	3.51203
1.64324	2.052		4.033	3.60157
1.91197	1.63		3.66795	3.60787
1.8054	2.068		3.21081	3.63057
1.88108	1.03		3.36679	3.71254
1.7776	1.651		3.902	3.8336
1.92123	2.043		3.28494	3.83991
1.84556	1.115		3.38069	3.95214
1.85328	1.13		4.09575	3.97358
1.9027	3.424		2.235	3.99375
1.36679	0.741		2.97451	3.99375
1.64942	2.058		3.43783	4.05933
1.63861	1.735		3.86	4.1413
2.41699	2.025		4.923	4.19678
2.06486	1.701		3.64324	4.2611
1.81467	1.263		3.15366	4.3128
2.33204	1.37		3.417	4.50196
2.01699	2.535		2.97143	3.52717
1.51506	2.718		4.28571	1.51074
2.04015	2.208		3.94749	3.60913
2.26409	0.695		4.414	3.17407
2.29343	1.752		1.778	3.40863
2.23011	1.477		3.68494	1.40103
2.29498	1.035		3.6417	2.68856
2.16525	1.121		2.23011	2.61921
1.51351	0.953		3.29112	1.73269
2.06641	0.353		2.209	3.42376
2.28726	2.221		4.546	1.7062
2.04787	1.035		3.59073	2.43257
2.16834	0.923		2.386	4.08329
1.95212	1.389		3.34671	2.5448
1.93359	0.869		3.47953	3.16146
1.91969	3.508		3.19382	2.28251
1.016	0.405		4.04324	4.90928
0.994	2.781		3.07953	2.64064
0.838	0.94		1.311	2.73649
0.792	0.474		3.03783	1.8487
1.066	1.075		4	3.49564
1.119	0.896		3.33127	2.8008
0.751	0.766		3.53513	3.39097
0.687	1.632		3.274	0.489289
0.968	0.802		2.90502	1.78061
0.719	1.378		3.63088	3.75542
1.005	0.838		3.41158	2.64443
0.683	0.305		3.34517	2.06182
0.929	0.699		2.4834	2.84494
0.657	0.619		2.55598	2.80206
0.49	0.733		3.05328	3.71128
0.897	1.756		3.43166	2.16018
1.064	1.11		3.11197	2.2699
0.833	0.512		3.54285	2.37708
0.879	1.478		3.82548	2.51706
0.92	1.03		2.029	2.19045
1.173	1.853		4.333	3.35314
1.168	1.064		3.757	3.7075
1.189	2.317		2.367	2.55742
1.291	1.887		1.581	4.44521
0.981	1.896		2.128	2.49058
1.047	2.182		2.418	2.23206
0.975	2.266		2.662	1.54101
0.922	2.191		2.815	2.45401
1.014	3.072		1.643	1.90545
1.01	1.15298		1.548	2.53598
1.58125	0.787994		0.895	3.54608
1.49438	0.654625		2.409	3.09462
1.65063	2.26879		2.287	2.80332
1.74625	0.16442		2.214	3.50447
1.62938	1.00281		2.555	1.74656
1.40562	1.00281		2.713	2.16018
1.42	0.733018		2.669	3.45402
1.41813	0.66786		2.067	2.2762
1.54375	0.673969		2.391	2.35817
1.73438	2.4042		2.583	3.55239
1.41187	2.92698		1.769	2.17027
1.31062	1.34997		2.444	3.24343
1.64562	1.4696		2.012	3.89665
1.635	0.667351		2.062	1.47795
1.4225	1.81218		1.959	1.6482
1.56625	1.93282		2.227	2.34178
1.68625	0.16442		1.994	0.723844
1.59375	3.07511		1.64	2.84241
1.37	1.2049		2.006	0.954617
1.2475	1.2049		1.827	3.81595
1.525	1.07764		2.179	1.83483
1.34875	2.71471		1.892	2.96726
1.49625	2.0102		1.772	2.01012
1.51625	2.97178		1.308	3.12867
1.55563	0.394506		1.96	3.01392
1.65063	2.07943		1.65	2.06434
1.63875	2.00765		1.194	4.53727
1.64562	0.982447		1.127	3.32666
1.77125	2.90865		1.622	2.31277
1.63938	1.25122		1.28	3.56247
1.76438	2.12219		1.115	3.45655
1.51313	0.570634		2.003	1.36572
1.74			1.378	3.49942
1.7525			1.978	2.84241
1.77125			2.252	1.6091
1.44562			1.894	2.07065
1.62875			1.344	1.82979
1.74313			1.647	1.30645
1.6225			1.096	2.8235
1.64437			1.408	3.69993
1.009			1.209	0.940746
0.994			1.291	2.12235
1.015			1.303	2.56498
1.163			2.48	3.41115
1.084			2.26	3.24595
1.734			2.737	3.27748
1.698			2.794	3.93827
1.735			2.604	3.50699
1.962			3.016	2.49436
1.976			3.097	3.02905
1.36			1.94	2.14631
1.302			1.978	1.15639
1.134			1.298	3.61922
1.362			1.259	1.67594
1.363			2.65	1.47417
1.628			2.724	2.85502
1.697			2.386	2.85124
1.787			2.004	1.95842
1.684			2.294	2.78693
1.407			2.484	2.74027
1.37			2.294	2.68478
1.171			1.959	4.27119
1.236			2.182	1.48048
1.471			2.118	2.71883
1.693			1.994	2.40357
1.585			3.011	3.75794
1.529			2.338	3.49186
1.308			1.316	3.06058
1.008			1.896	2.79197
1.004			2.019	2.12361
1.662			1.198	1.6709
1.574			1.313	3.79703
1.613			2.76	2.46788
1.233			2.778	2.46536
1.641			1.532	2.82602
1.55			2.158	3.0921
1.392			2.166	4.71129
1.63			1.361	2.95591
1.297			2.058	2.66082
1.026			2.035	2.06056
1.291			2.117	2.38465
1.286			2.305	1.76674
1.219			2.273	1.61289
1.374			1.353	1.85627
1.312			1.022	3.10471
1.001			3.137	2.30394
0.851			2.671	1.74782
1.046			3.088	2.65073
1.081			3.22	1.69864
1.17			2.35	2.13875
1.159			2.822	1.24592
1.34			2.374	2.18162
0.958			2.237	1.85249
0.725			2.073	2.51958
1.097			1.335	2.67595
1.228			1.908	0.63431
1.262			2.377	2.40861
1.13			2.256	1.15639
0.644			2.281	3.04797
0.846			2.324	2.38087
0.511			2.292	2.26737
1.43			2.226	2.55237
0.652			2.822	2.27998
1.109			2.654	2.55111
1.202			2.215	1.03659
1.29			2.606	3.04292
1.419			2.657	2.78314
1.204			1.391	3.16903
1.863			2.719	1.75412
1.32			2.634	2.74027
0.528			2.631	2.43509
1.344			2.821	3.37458
0.655			3.23	4.00889
1.37			2.524	2.95591
0.777			2.913	3.05049
0.982			2.238	1.5347
1.13			2.508	2.12992
1.414			2.724	1.42751
0.977			2.746	1.56118
0.618			2.61	1.59019
1.625			2.889	1.22196
1.281			3.164	2.16144
1.477			3.462	2.11983
1.496			2.707	1.84366
1.606			2.79	3.16903
1.399			2.737	2.97735
1.415			2.667	3.59905
1.431			2.456	2.49184
1.094			3.596	2.5839
0.947			3.065	3.55617
1.061			2.57	2.45149
1.11			1.715	2.9206
1.153			2.099	1.54227
0.682			2.776	2.46284
1.183			2.646	2.21945
1.041			2.087	2.61038
1.181			1.961	2.20684
1.035			1.785	2.74153
1.225			1.791	3.63562
1.475			1.917	2.07695
1.466			3.204	2.76549
1.787			3.517	3.89161
1.941			3.027	1.64189
1.837			1.685	2.22198
1.605			3.284	1.4893
1.655			3.161	2.73901
1.599			2.016	2.05047
1.617			3.047	2.85502
1.118			2.858	1.53596
1.368			2.982	1.34554
1.033			2.627	2.53219
0.925			3.066	1.80835
1.166			2.89	3.73398
1.427			2.889	1.27871
1.61			2.541	3.84747
1.714			2.253	1.11855
1.717			2.438	2.97482
1.253			2.275	1.49183
1.166			2.952	2.40861
1.081			2.39	1.83862
0.959			2.765	3.37584
1.186			3.152	1.00506
0.945			2.802	2.37078
1.019			2.845	3.07445
1.004			1.897	2.7327
0.856			1.302	2.67722
0.954			2.425	1.00884
1.299			2.606	2.33295
1.156			2.607	1.80709
1.773			2.476	2.69109
1.785			1.841	3.04797
1.176			2.57	2.98743
0.737			1.936	2.9496
1.445			1.73	2.20054
1.141			2.199	2.57381
1.144				1.9912
1.133				2.26107
1.093				3.879
0.745				1.5347
0.933				1.21818
1.222				2.7037
0.997				3.25856
1.004				1.92941
1.617				2.4414
1.696				3.13624
1.77				2.77936
1.414				1.6545
1.663				1.92563
1.454				3.38341
1.424				1.47291
1.566				3.66714
1.887				2.72892
1.533				2.98491
1.638				3.8853
1.646				1.66963
1.369				2.73649
0.958				3.10345
0.967				2.81593
2.205				1.16774
1.682				1.64694
1.912				1.16143
1.485				1.57031
1.667				1.57733
1.755				1.15098
1.882				2.00983
1.966				2.07211
1.806				3.38626
0.844				5.77945
1.607				2.99763
1.392				4.2109
1.132				2.85113
1.056				4.5004
1.252				1.9607
1.197				2.87218
				3.88982
				3.76787
				1.39574
				0.723748
				2.41688
				1.55189
				5.03465
				3.64155
				1.88964
				2.07913
				1.64488
				1.63786
				2.12387
				1.76068
				2.09317
				2.57654
				3.98807
				3.80121
				3.50908
				3.42311
				1.12817
				3.23625
				2.52917
				0.926397
				1.77998
				1.55979
				4.45916
				1.07816
				2.08615
				4.38635
				3.44855
				3.77928
				0.516712
				3.89859
				5.3803
				5.29959
				3.65646
				3.87227
				3.53803
				3.33363
				3.98544
				2.0765
				3.23537
				4.3188
				1.93789
				1.9142
				2.22212
				3.74857
				2.9371
				5.26362
				2.33442
				1.48346
				2.63795
				3.2959
				4.7627
				3.62488
				2.51075
				2.25546
				3.07044
				2.68006
				1.42732
				5.05308
				4.14686
				2.65988
				3.4889
				2.15458
				2.44846
				2.84323
				3.83542
				2.15282
				3.09852
				2.45109
				1.57909
				4.23546
				2.7827
				3.12396
				2.2502
				3.23449
				1.19923
				1.99667
				2.71691
				4.0486
				2.48531
				3.28011
				2.79147
				0.922888
				1.51855
				3.33889
				2.60812
				3.65295
				3.50908
				2.50636
				2.97745
				3.40381
				2.32564
				2.03702
				1.35801
				3.50908
				1.24748
				2.59409
				4.5118
				1.75015
				4.33459
				2.34143
				1.17905
				3.90648
				1.015
				1.91333
				3.30292
				3.70296
				4.32143
				3.30204
				4.40916
				4.79604
				3.81437
				4.67848
				4.11176
				1.78963
				3.01079
				1.36679
				2.22914
				2.09229
				1.94929
				2.63269
				3.68453
				4.1837
				2.61953
				2.00105
				2.93271
				3.33363
				3.23011
				3.44065
				4.0872
				2.92394
				1.72647
				2.03351
				2.86955
				2.18089
				2.63181
				2.83183
				3.32924
				3.8556
				1.06764
				1.65979
				2.26248
				2.03351
				1.46065
				3.16958
				2.09931
				1.00974
				2.94324
				3.04413
				1.58435
				5.01272
				3.27748
				0.719361
				3.3424
				4.36003
				2.30634
				1.18958
				3.1494
				1.93877
				1.48434
				3.80472
				3.85385
				4.13282
				2.36161
				3.7863
				2.65813
				4.48373
				2.29406
				0.995701
				2.58795
				1.34573
				1.9721
				2.18002
				2.47039
				5.54084
				3.87841
				6.10931
				3.07132
				2.16861
				5.3031
				3.13449
				3.33099
				2.08001
				1.62558
				3.03799
				3.66085
				4.91271
				3.238
				3.44153
				2.35459
				0.718484
				4.60742
				2.47127
				2.27301
				4.74164
				3.94508
				3.39591
				4.15212
				2.16072
				1.14045
				1.96508
				3.97666
				3.23186
				2.60374
				0.834284
				0.46583
				2.59233
				1.69225
				3.47925
				2.46425
				0.932538
				3.43363
				2.9064
				2.77568
				0.879902
				2.35108
				2.92482
				2.14229
				2.65813
				3.04325
				3.74243
				2.6555
				2.25195
				3.69857
				3.90824
				3.36521
				5.3803
				3.79068
				3.57488
				2.03527
				1.52031
				1.83788

## Sheet: Figure 3D
	n	Retrograde	Anterograde
IFT46-mNG	354	291	63
IFT140-GFP	96	73	23
d1bLIC-GFP	180	170	10

## Sheet: Figure 4B
WT	VashL KO	WT	VashL KO
Anterograde	Anterograde	Retrograde	Retrograde
28.5714	100	100	100
0	20	66.6667	100
50	100	100	20
66.6667	100	100	60
50	50	100	50
20	60	66.6667	60
33.3333	40	50	57.1429
33.3333	0	100	50
75	100	100	25
0	83.3333	50	100
60	0	100	75
20	66.6667	66.6667	75
100	42.8571	100	42.8571
25	50	100	100
0	40	100	100
25	50	100	40
100	100	100	20
	100	100	100
	42.8571		50
	25		66.6667
			33.3333

## Sheet: Figure 5A
Anterograde	Anterograde	Anterograde
CPA	Untreated	TTL
0.00938	0.01338	0.00901
0.02489	0.01342	0.01394
0.0257	0.0062	0.01779
0.0069	0.01866	0.00977
0.01281	0.01547	0
0.02315	0.00654	0.0144
0.02545	0.00421	0
0.01215	0.00622	0.00325
0	0.00356	0.00637
0.02623	0.0134	0.01095
0.01749	0.00699	0.00867
0.02835	0.00525	0
0.01476	0.0025	0.01701
0.01149	0.00407	0
0.00832	0.02128	0.02188
0.00517	0.00831	0
0.01142	0.01405	0.01302

## Sheet: Figure 5B
Retrograde	Retrograde	Retrograde
CPA	Untreated	TTL
0.01641	0.01672	0.09553
0.03446	0.03221	0.04415
0.02285	0.05271	0.08896
0.03219	0.04976	0.02604
0.03202	0.05084	0.01554
0.02977	0.03924	0.03601
0.02545	0.04421	0.00649
0.01041	0.042	0
0	0.03206	0.02122
0.03278	0.03349	0.06569
0.03847	0.02517	0.03467
0.04362	0.03677	0
0.03321	0.01751	0.03827
0.00574	0.03255	0.01628
0.02497	0.05676	0.07657
0.01552	0.04433	0.07612
0.01523	0.05267	0.13021

## Sheet: Figure 5C
	Anterograde	Anterograde		Anterograde	Anterograde
	Normalized relative tyrosinated tubulin	S.E.		Normalized relative Landing Probability
CPA Treated	0.821186	0.00949067		1.61218	0.205825
Untreated	1.00008	0.151092		0.99987	0.144039
TTL Treated	1.26003	0.0156447		0.89308	0.18089

[truncated: 9 more sheets: Figure 5D, Figure S2B, Figure S2C, Figure S5, Figure S6C, Figure S6E, Figure S7B, Figure S9B, Figure S9C]
